# Supplementary material for: Ethylene Induced by Sound Stimulation Enhances Anthocyanin Accumulation in Grape Berry Skin through Direct Upregulation of UDP-Glucose: Flavonoid 3-O-Glucosyltransferase
Source: Cells. 2021 Oct 19;10(10):2799. doi: 10.3390/cells10102799 (PMC8534375; doi:10.3390/cells10102799)
Supplement: Supplementary file 1 [file cells-10-02799-s001.zip]

Archive with 1 entries (1 files):
- cells-1428515-supplementary.pdf
